# Supplementary material for: High-performance red light-emitting diodes from quasi-two-dimensional perovskite nanocrystals
Source: Nat Commun. 2026 May 7;17:6175. doi: 10.1038/s41467-026-72733-w (PMC13365440; doi:10.1038/s41467-026-72733-w)
Supplement: Supplementary file 3 — Supplementary Data 1 [file 41467_2026_72733_MOESM3_ESM.zip]

Archive with 8 entries (7 files):
- atomic-coordinates/
- atomic-coordinates/BSA&BSA.xyz
- atomic-coordinates/CF3-BSA&CF3-BSA.xyz
- atomic-coordinates/CF3-BSA&I-.xyz
- atomic-coordinates/CF3-BSA&PbI2.xyz
- atomic-coordinates/CF3-BSA&POEA.xyz
- atomic-coordinates/F-BSA&F-BSA.xyz
- atomic-coordinates/M-BSA&M-BSA.xyz
