# Supplementary material for: High-performance red light-emitting diodes from quasi-two-dimensional perovskite nanocrystals
Source: Nat Commun. 2026 May 7;17:6175. doi: 10.1038/s41467-026-72733-w (PMC13365440; doi:10.1038/s41467-026-72733-w)
Supplement: Supplementary file 3 — Supplementary Data 1 [file 41467_2026_72733_MOESM3_ESM.zip › atomic-coordinates/BSA&BSA.xyz]

    34
 Generated by Multiwfn (http://sobereva.com/multiwfn)
C       2.43131223      0.81178762      1.32830827
C       2.23917528      2.18761461      1.46585948
C       2.23740334      3.01296980      0.33573962
C       2.41914034      2.46393499     -0.93930246
C       2.61356029      1.08823801     -1.08917868
C       2.62033922      0.27965282      0.05001519
H       2.44388518      0.15685949      2.20014717
H       2.09284429      2.61728147      2.45941256
H       2.41508839      3.10928613     -1.82058636
H       2.76744828      0.64662916     -2.07461975
S       2.87946114     -1.48741616     -0.13335109
O       3.59079416     -1.70162699     -1.39869811
O       3.42870510     -1.98845040      1.13172184
N       1.38213811     -2.19570206     -0.30672723
H       0.80040711     -1.99815516      0.51550179
H       0.89321615     -1.80984091     -1.12182018
H       2.08785539      4.08934878      0.44775179
C      -3.64299674      0.41625630     -1.08997889
C      -5.02601776      0.23951036     -1.08081496
C      -5.64559380     -0.40522778     -0.00242207
C      -4.88620084     -0.87690600      1.07169887
C      -3.49872883     -0.70682306      1.07772493
C      -2.90024079     -0.05910891     -0.00366296
H      -3.14830571      0.91637841     -1.92447681
H      -5.62371074      0.60436552     -1.91910090
H      -5.37214688     -1.38083911      1.91010578
H      -2.88729187     -1.06998622      1.90436588
S      -1.12915878      0.13966401     -0.02811490
O      -0.58607484     -0.55436921      1.15794500
O      -0.61108278     -0.23854880     -1.35627795
N      -0.95408270      1.79225198      0.06524137
H      -1.02611171      2.12933383      1.02908142
H      -0.06035868      2.07112102     -0.35108657
H      -6.72968979     -0.54102673     -0.00226311
