# Supplementary material for: High-performance red light-emitting diodes from quasi-two-dimensional perovskite nanocrystals
Source: Nat Commun. 2026 May 7;17:6175. doi: 10.1038/s41467-026-72733-w (PMC13365440; doi:10.1038/s41467-026-72733-w)
Supplement: Supplementary file 3 — Supplementary Data 1 [file 41467_2026_72733_MOESM3_ESM.zip › atomic-coordinates/CF3-BSA&CF3-BSA.xyz]

    20
 Generated by Multiwfn
C      -0.42000000     -1.18700000     -0.09500000
C       0.97100000     -1.18900000     -0.07100000
C       1.66900000      0.02700000     -0.02700000
C       0.98500000      1.24400000     -0.01100000
C      -0.41200000      1.25300000     -0.03400000
C      -1.09300000      0.03900000     -0.07000000
H      -0.97600000     -2.12500000     -0.13400000
H       1.51500000     -2.13600000     -0.09000000
H       1.53400000      2.18600000      0.01700000
H      -0.96600000      2.19200000     -0.02800000
C       3.17500000     -0.00800000      0.02100000
F       3.61900000     -0.52600000      1.18500000
F       3.72400000      1.21000000     -0.10300000
F       3.68600000     -0.77800000     -0.95900000
S      -2.88500000      0.03900000     -0.11500000
O      -3.32400000      1.42400000     -0.33200000
O      -3.33700000     -1.02200000     -1.02400000
N      -3.25200000     -0.49900000      1.43000000
H      -3.25200000      0.27300000      2.10100000
H      -4.16600000     -0.96100000      1.41700000
