# Supplementary material for: High-performance red light-emitting diodes from quasi-two-dimensional perovskite nanocrystals
Source: Nat Commun. 2026 May 7;17:6175. doi: 10.1038/s41467-026-72733-w (PMC13365440; doi:10.1038/s41467-026-72733-w)
Supplement: Supplementary file 3 — Supplementary Data 1 [file 41467_2026_72733_MOESM3_ESM.zip › atomic-coordinates/CF3-BSA&I-.xyz]

    21
 Generated by Multiwfn
C       1.24300000      1.69200000     -0.87600000
C       2.41100000      0.93800000     -0.91500000
C       2.63200000     -0.05400000      0.05300000
C       1.69300000     -0.29400000      1.05900000
C       0.51700000      0.45900000      1.10100000
C       0.30900000      1.43800000      0.13300000
H       1.05600000      2.46900000     -1.61900000
H       3.15100000      1.11900000     -1.69700000
H       1.87100000     -1.06800000      1.80700000
H      -0.23100000      0.28600000      1.87400000
C       3.91200000     -0.84600000     -0.00900000
F       4.08900000     -1.40700000     -1.22200000
F       3.95400000     -1.83600000      0.89600000
F       4.98900000     -0.06400000      0.21000000
S      -1.19800000      2.40700000      0.17800000
O      -1.85500000      2.15100000      1.46800000
O      -0.89300000      3.79400000     -0.20100000
N      -2.02400000      1.74300000     -1.11500000
H      -2.36800000      0.79900000     -0.87400000
H      -2.80500000      2.35700000     -1.36600000
I      -2.62200000     -1.78200000     -0.10500000
