# Supplementary material for: High-performance red light-emitting diodes from quasi-two-dimensional perovskite nanocrystals
Source: Nat Commun. 2026 May 7;17:6175. doi: 10.1038/s41467-026-72733-w (PMC13365440; doi:10.1038/s41467-026-72733-w)
Supplement: Supplementary file 3 — Supplementary Data 1 [file 41467_2026_72733_MOESM3_ESM.zip › atomic-coordinates/CF3-BSA&PbI2.xyz]

    23
 Generated by Multiwfn
C       3.39900000     -2.03700000      0.32000000
C       4.71100000     -1.57500000      0.30700000
C       4.97700000     -0.24500000     -0.04700000
C       3.94200000      0.62900000     -0.38700000
C       2.62200000      0.17400000     -0.38200000
C       2.37500000     -1.15100000     -0.02600000
H       3.17300000     -3.07000000      0.58800000
H       5.52800000     -2.25100000      0.56900000
H       4.15800000      1.66200000     -0.66100000
H       1.80600000      0.84500000     -0.64900000
C       6.41200000      0.21900000     -0.06100000
F       6.99100000      0.07100000      1.14700000
F       6.53400000      1.51100000     -0.40400000
F       7.15200000     -0.49600000     -0.93200000
S       0.70000000     -1.75800000     -0.00900000
O      -0.02600000     -0.96500000     -1.05500000
O       0.66600000     -3.21100000     -0.15000000
N       0.20000000     -1.38300000      1.52400000
H       0.11100000     -0.36400000      1.64800000
H      -0.71200000     -1.82700000      1.70000000
Pb     -2.01000000      0.53000000     -1.14400000
I      -0.74100000      2.23200000      1.02900000
I      -3.48000000     -1.34700000      0.72700000
