# Supplementary material for: High-performance red light-emitting diodes from quasi-two-dimensional perovskite nanocrystals
Source: Nat Commun. 2026 May 7;17:6175. doi: 10.1038/s41467-026-72733-w (PMC13365440; doi:10.1038/s41467-026-72733-w)
Supplement: Supplementary file 3 — Supplementary Data 1 [file 41467_2026_72733_MOESM3_ESM.zip › atomic-coordinates/CF3-BSA&POEA.xyz]

    42
 Generated by Multiwfn
C       4.66300000     -0.94700000      0.58100000
C       3.31400000     -1.27800000      0.51500000
C       2.40700000     -0.38500000     -0.07600000
C       2.83900000      0.83500000     -0.60000000
C       4.19400000      1.17200000     -0.53800000
C       5.08500000      0.27600000      0.04700000
H       5.38100000     -1.62800000      1.04000000
H       2.96500000     -2.22800000      0.92400000
H       2.12800000      1.52400000     -1.05700000
H       4.55300000      2.12000000     -0.93800000
C       0.95400000     -0.77100000     -0.12400000
F       0.76800000     -1.95900000     -0.73000000
F       0.19500000      0.12900000     -0.77600000
F       0.42700000     -0.89200000      1.11700000
S       6.82400000      0.70400000      0.14200000
O       6.95700000      2.10900000     -0.26300000
O       7.34800000      0.26300000      1.44100000
N       7.48100000     -0.34000000     -0.99200000
H       7.44300000      0.05900000     -1.93300000
H       8.44800000     -0.55600000     -0.73100000
C      -8.22600000     -0.32300000     -0.05000000
C      -9.07800000      0.73200000      0.27100000
C      -8.57600000      2.03200000      0.41900000
C      -7.20900000      2.25700000      0.24000000
C      -6.34100000      1.20700000     -0.08300000
C      -6.85200000     -0.09100000     -0.23100000
H      -8.60400000     -1.34000000     -0.17000000
H     -10.14500000      0.53700000      0.40800000
H      -9.24400000      2.85800000      0.67100000
H      -6.80100000      3.26400000      0.35300000
H      -5.27800000      1.41600000     -0.21100000
O      -6.10900000     -1.18600000     -0.55700000
C      -4.71200000     -1.08000000     -0.73800000
H      -4.43900000     -0.17700000     -1.31000000
H      -4.41700000     -1.95500000     -1.33700000
C      -3.98700000     -1.11300000      0.60300000
H      -4.25000000     -0.25500000      1.23400000
H      -4.21400000     -2.04000000      1.14500000
H      -2.00300000     -1.09100000      1.27900000
H      -2.17900000     -1.85900000     -0.17800000
H      -2.22800000     -0.20400000     -0.10300000
N      -2.51600000     -1.06500000      0.38700000
