# Supplementary material for: High-performance red light-emitting diodes from quasi-two-dimensional perovskite nanocrystals
Source: Nat Commun. 2026 May 7;17:6175. doi: 10.1038/s41467-026-72733-w (PMC13365440; doi:10.1038/s41467-026-72733-w)
Supplement: Supplementary file 3 — Supplementary Data 1 [file 41467_2026_72733_MOESM3_ESM.zip › atomic-coordinates/F-BSA&F-BSA.xyz]

    34
 Generated by Multiwfn (http://sobereva.com/multiwfn)
C       1.79610896     -1.79037698     -0.84565218
C       0.56509594     -2.44081395     -0.82844712
C      -0.30120399     -2.19422696      0.23488594
C       0.00785310     -1.32691899      1.27671094
C       1.23934111     -0.67171802      1.25145288
C       2.11615004     -0.90820902      0.19191282
H       2.49546890     -1.95955398     -1.66593922
H       0.26816888     -3.12773493     -1.62264112
H      -0.71243486     -1.15764600      2.07797198
H       1.51459017      0.02638195      2.04188588
S       3.70312705     -0.08887605      0.17180974
O       3.78167215      0.75782692      1.37071776
O       4.75260502     -1.08366007     -0.08462134
N       3.59987299      0.82655899     -1.22990822
H       3.13732202      1.72136599     -1.04875017
H       4.54090898      0.97037797     -1.60685328
F      -1.49765700     -2.81659994      0.24239399
C      -1.23963201      0.67147310     -1.25169194
C      -0.00813399      1.32664808     -1.27739300
C       0.30116609      2.19418903     -0.23583799
C      -0.56485685      2.44101503      0.82765807
C      -1.79586985      1.79060206      0.84529113
C      -2.11617694      0.90819509     -0.19199488
H      -1.51506907     -0.02677987     -2.04192594
H       0.71198895      1.15718007     -2.07876705
H      -0.26774378      3.12813200      1.62161206
H      -2.49503280      1.95997006      1.66570517
S      -3.70314996      0.08885813     -0.17111380
O      -4.75249892      1.08373115      0.08545128
O      -3.78218405     -0.75814884     -1.36977382
N      -3.59933489     -0.82620491      1.23078917
H      -4.54022788     -0.97032390      1.60797622
H      -3.13646892     -1.72090392      1.04981612
F       1.49758211      2.81662201     -0.24383305
