# Supplementary material for: High-performance red light-emitting diodes from quasi-two-dimensional perovskite nanocrystals
Source: Nat Commun. 2026 May 7;17:6175. doi: 10.1038/s41467-026-72733-w (PMC13365440; doi:10.1038/s41467-026-72733-w)
Supplement: Supplementary file 3 — Supplementary Data 1 [file 41467_2026_72733_MOESM3_ESM.zip › atomic-coordinates/M-BSA&M-BSA.xyz]

    40
 Generated by Multiwfn (http://sobereva.com/multiwfn)
C       2.73505418      0.52447052      1.25736234
C       2.59238222      1.90932183      1.32006265
C       2.58418412      2.69312551      0.15340353
C       2.72196351      2.04654242     -1.08773503
C       2.86340855      0.65972024     -1.16753067
C       2.86974552     -0.09080090      0.00978815
H       2.74866672     -0.07453467      2.16898080
H       2.48587508      2.39424381      2.29364974
H       2.72116233      2.63920156     -2.00593687
H       2.97532233      0.16306836     -2.13205797
S       3.04861810     -1.87091758     -0.07887297
O       3.58696855     -2.19879335     -1.40415338
O       3.73669905     -2.31142272      1.14043997
N       1.51819322     -2.52719243     -0.01745494
H       1.05860822     -2.27865179      0.86439617
H       0.93792117     -2.14996898     -0.77707605
C      -3.36376448      0.32154557     -1.14781796
C      -4.75370637      0.28692754     -1.12607347
C      -5.45522146     -0.13849382      0.01946150
C      -4.72066564     -0.53194598      1.14744149
C      -3.32375209     -0.50344919      1.14606756
C      -2.66132226     -0.07300216     -0.00228059
H      -2.82921304      0.65392199     -2.03964922
H      -5.31227185      0.59438199     -2.01397008
H      -5.24816984     -0.86667841      2.04391925
H      -2.75420582     -0.81076332      2.02382441
S      -0.88398983     -0.05573986     -0.03418155
O      -0.40145259     -0.59202656      1.25320402
O      -0.40773998     -0.69714980     -1.27775521
N      -0.54744819      1.56446061     -0.22410563
H      -0.59391529      2.06728404      0.66615915
H       0.37625723      1.67580514     -0.65468695
C      -6.95852226     -0.16201933      0.01883247
H      -7.34112876     -0.79281108     -0.80050521
H      -7.35820383     -0.54655517      0.96791419
H      -7.36514346      0.85050334     -0.14213193
C       2.37586703      4.18008659      0.22683994
H       2.85958509      4.69818102     -0.61455203
H       1.29778750      4.41611550      0.18135704
H       2.76209533      4.59586479      1.16934710
